# Supplementary material for: The Human Fetal and Adult Stem Cell Secretome Can Exert Cardioprotective Paracrine Effects against Cardiotoxicity and Oxidative Stress from Cancer Treatment
Source: Cancers (Basel). 2021 Jul 24;13(15):3729. doi: 10.3390/cancers13153729 (PMC8345068; doi:10.3390/cancers13153729)
Supplement: Supplementary file 1 [file cancers-13-03729-s001.zip]

Archive with 1 entries (1 files):
- cancers-1290717-supplementary.pdf
